# Supplementary material for: Overexpression of MsRCI2D and MsRCI2E Enhances Salt Tolerance in Alfalfa (Medicago sativa L.) by Stabilizing Antioxidant Activity and Regulating Ion Homeostasis
Source: Int J Mol Sci. 2022 Aug 29;23(17):9810. doi: 10.3390/ijms23179810 (PMC9456006; doi:10.3390/ijms23179810)
Supplement: Supplementary file 1 [file ijms-23-09810-s001.zip]

Archive with 1 entries (1 files):
- ijms-1874497-supplementary.pdf
